# Supplementary material for: Identification of Mycobacterium tuberculosis Antigens with Vaccine Potential Using a Machine Learning-Based Reverse Vaccinology Approach
Source: Vaccines (Basel). 2021 Sep 28;9(10):1098. doi: 10.3390/vaccines9101098 (PMC8538456; doi:10.3390/vaccines9101098)
Supplement: Supplementary file 1 [file vaccines-09-01098-s001.zip]

Archive with 1 entries (1 files):
- vaccines-1360802-supplementary.pdf
